# Supplementary material for: Development of Simultaneous Determination Method of Pesticide High Toxic Metabolite 3,4-Dichloroaniline and 3,5 Dichloroaniline in Chives Using HPLC-MS/MS
Source: Foods. 2023 Jul 28;12(15):2875. doi: 10.3390/foods12152875 (PMC10417142; doi:10.3390/foods12152875)
Supplement: Supplementary file 1 [file foods-12-02875-s001.zip]

Archive with 1 entries (1 files):
- foods-2520247-supplementary.pdf
